# Supplementary material for: Modelling changes in glutathione homeostasis as a function of quinone redox metabolism
Source: Sci Rep. 2019 Apr 19;9:6333. doi: 10.1038/s41598-019-42799-2 (PMC6474874; doi:10.1038/s41598-019-42799-2)
Supplement: Supplementary file 2 — Dataset 1 [file 41598_2019_42799_MOESM2_ESM.zip]

Archive with 2 entries (2 files):
- Data/OCRdox.mat
- Data/Plot_OCR.m
