# Supplementary material for: Modelling changes in glutathione homeostasis as a function of quinone redox metabolism
Source: Sci Rep. 2019 Apr 19;9:6333. doi: 10.1038/s41598-019-42799-2 (PMC6474874; doi:10.1038/s41598-019-42799-2)
Supplement: Supplementary file 2 — Dataset 1 [file 41598_2019_42799_MOESM2_ESM.zip › Data/Plot_OCR.m]

%% Prepare OCR data for fitting 

load OCRdox.mat


% Account for non-RC OCR
d50a = d50-d50(1);
d37a = d37-d37(1);
d25a = d25-d25(1);
d12a = d12-d12(1);
d10a = d10-d10(1);

% Remove pre-injection point
d50a = d50a(2:end);
d37a = d37a(2:end);
d25a = d25a(2:end);
d12a = d12a(2:end);
d10a = d10a(2:end);

SD50a = SD50(2:end);
SD37a = SD37(2:end);
SD25a = SD25(2:end);
SD12a = SD12(2:end);
SD10a = SD10(2:end);

ta = t(2:end);


%% Plot OCR data
% 
% cc=parula(12);
% set(0,'DefaultAxesColorOrder',cc)

set(0,'defaultaxesfontsize',24)
set(0,'defaulttextfontsize',24)
set(0,'defaultaxesfontname','Times New Roman')
set(0,'defaulttextfontname','Times New Roman')

figure(10)
errorbar(t(1:15),d50(1:15),SD50(1:15),'-o','LineWidth',1.5)
hold on 
errorbar(t(1:15),d37(1:15),SD37(1:15),'-o','LineWidth',1.5)
errorbar(t(1:15),d25(1:15),SD25(1:15),'-o','LineWidth',1.5)
errorbar(t(1:15),d12(1:15),SD12(1:15),'-o','LineWidth',1.5)
errorbar(t(1:15),d10(1:15),SD10(1:15),'-o','LineWidth',1.5)
ylabel('[OCR M s^-^1]')
xlabel('Time (s)')
legend('50 \muM','37.5 \muM','25 \muM','12.5 \muM','10 \muM')
axis tight
